# Supplementary material for: Transcriptome Profiling of Cu Stressed Petunia Petals Reveals Candidate Genes Involved in Fe and Cu Crosstalk
Source: Int J Mol Sci. 2021 Oct 27;22(21):11604. doi: 10.3390/ijms222111604 (PMC8583722; doi:10.3390/ijms222111604)
Supplement: Supplementary file 1 [file ijms-22-11604-s001.zip]

Archive with 1 entries (1 files):
- ijms-1407550-supplementary.pdf
